# Supplementary material for: Node property of weighted networks considering connectability to nodes within two degrees of separation
Source: Sci Rep. 2018 May 31;8:8464. doi: 10.1038/s41598-018-26781-y (PMC5981652; doi:10.1038/s41598-018-26781-y)
Supplement: Supplementary file 5 — Dataset 3 [file 41598_2018_26781_MOESM5_ESM.xlsx]

## Sheet: Sheet1
Node number	Adj	Departments
1	1	Research & Development
2	2	Research & Development
3	3	Research & Development
4	4	Research & Development
5	5	Research & Development
6	6	Research & Development
7	7	Research & Development
8	8	Research & Development
9	9	Research & Development
11	10	Research & Development
12	11	Research & Development
13	12	Research & Development
14	13	Research & Development
15	14	Research & Development
16	15	Research & Development
17	16	Research & Development
18	17	Research & Development
19	18	Research & Development
21	19	Research & Development
22	20	Research & Development
23	21	Research & Development
24	22	Research & Development
25	23	Research & Development
26	24	Research & Development
27	25	Research & Development
28	26	Research & Development
29	27	Research & Development
30	28	Research & Development
31	29	Research & Development
32	30	Research & Development
33	31	Research & Development
34	32	Research & Development
35	33	Research & Development
36	34	Research & Development
37	35	Research & Development
38	36	Research & Development
39	37	Research & Development
40	38	Research & Development
41	39	Research & Development
42	40	Research & Development
43	41	Research & Development
44	42	Research & Development
45	43	Research & Development
46	44	Research & Development
47	45	Research & Development
48	46	Research & Development
50	47	Research & Development
51	48	Research & Development
52	49	Research & Development
53	50	Research & Development
54	51	Research & Development
55	52	Research & Development
56	53	Research & Development
57	54	Research & Development
59	55	Research & Development
60	56	Research & Development
61	57	Research & Development
62	58	Research & Development
63	59	Research & Development
64	60	Research & Development
66	61	Research & Development
67	62	Research & Development
68	63	Research & Development
69	64	Research & Development
70	65	Research & Development
71	66	Research & Development
72	67	Research & Development
73	68	Research & Development
74	69	Research & Development
75	70	Research & Development
76	71	Research & Development
77	72	Research & Development
78	73	Research & Development
79	74	Research & Development
80	75	Research & Development
81	76	Research & Development
82	77	Research & Development
83	78	Research & Development
84	79	Research & Development
85	80	Research & Development
86	81	Research & Development
87	82	Research & Development
88	83	Research & Development
89	84	Research & Development
90	85	Research & Development
92	86	Research & Development
93	87	Research & Development
94	88	Research & Development
95	89	Research & Development
96	90	Administation
97	91	Administation
98	92	Administation
99	93	Administation
100	94	Administation
102	95	Administation
103	96	Administation
105	97	Administation
109	98	Administation
110	99	Administation
111	100	Administation
112	101	Administation
113	102	Administation
114	103	Administation
115	104	Administation
117	105	Administation
118	106	Administation
120	107	Research & Development
121	108	Research & Development
122	109	Research & Development
123	110	Research & Development
124	111	Research & Development
125	112	Research & Development
126	113	Research & Development
127	114	Research & Development
128	115	Research & Development
129	116	Research & Development
130	117	Research & Development
131	118	Research & Development
132	119	Research & Development
134	120	Research & Development
135	121	Research & Development
137	122	Research & Development
138	123	Research & Development
139	124	Research & Development
140	125	Research & Development
141	126	Research & Development
142	127	Research & Development
143	128	Research & Development
144	129	Research & Development
146	130	Research & Development
147	131	Administation
148	132	Administation
149	133	Administation
150	134	Administation
151	135	Research & Development
152	136	Research & Development
153	137	Research & Development
154	138	Research & Development
156	139	Research & Development
157	140	Research & Development
158	141	Research & Development
159	142	Research & Development
160	143	Research & Development
161	144	Research & Development
162	145	Research & Development
163	146	Research & Development
164	147	Research & Development
165	148	Research & Development
166	149	Research & Development
167	150	Research & Development
168	151	Research & Development
169	152	Research & Development
170	153	Research & Development
171	154	Research & Development
172	155	Research & Development
173	156	Research & Development
174	157	Research & Development
175	158	Research & Development
