# Supplementary material for: Node property of weighted networks considering connectability to nodes within two degrees of separation
Source: Sci Rep. 2018 May 31;8:8464. doi: 10.1038/s41598-018-26781-y (PMC5981652; doi:10.1038/s41598-018-26781-y)
Supplement: Supplementary file 6 — Dataset 4 [file 41598_2018_26781_MOESM6_ESM.xlsx]

## Sheet: Sheet1
Node number	Adj	Departments
1	1	Sales
2	2	Sales
3	3	Sales
4	4	Sales
5	5	Sales
6	6	Sales
7	7	Sales
8	8	Sales
9	9	Sales
10	10	Sales
11	11	Sales
12	12	Sales
13	13	Sales
14	14	Sales
15	15	Sales
16	16	Sales
17	17	Sales
18	18	Sales
19	19	Sales
20	20	Sales
21	21	Sales
22	22	Product Development
23	23	Product Development
24	24	Product Development
25	25	Product Development
26	26	Product Development
27	27	Product Development
28	28	Product Development
29	29	Product Development
30	30	Product Development
31	31	Product Development
32	32	Product Development
33	33	Product Development
34	34	Sales
35	35	Product Development
36	36	Product Development
37	37	Product Development
38	38	Product Development
39	39	Product Development
40	40	Product Development
41	41	Product Development
42	42	Product Development
43	43	Product Development
44	44	Product Development
45	45	Product Development
46	46	Product Development
47	47	Product Development
48	48	Product Development
49	49	Product Development
50	50	Product Development
51	51	Sales
52	52	Product Development
53	53	Product Development
54	54	Product Development
55	55	Sales
56	56	Product Development
57	57	Sales
58	58	Sales
59	59	Product Development
60	60	Product Development
61	61	Product Development
62	62	Product Development
63	63	Product Development
64	64	Product Development
65	65	Product Development
66	66	Product Development
67	67	Product Development
68	68	Product Development
69	69	Product Development
70	70	Product Development
71	71	Product Development
72	72	Product Development
73	73	Product Development
74	74	Product Development
75	75	Product Development
76	76	Product Development
77	77	Product Development
78	78	Product Development
79	79	Sales
80	80	Sales
81	81	Sales
82	82	Sales
83	83	Product Development
85	84	Product Development
86	85	Product Development
87	86	Product Development
88	87	Product Development
89	88	Product Development
91	89	Product Development
92	90	Product Development
93	91	Product Development
94	92	Product Development
95	93	Product Development
96	94	Product Development
97	95	Product Development
99	96	Product Development
100	97	Product Development
101	98	Product Development
102	99	Product Development
103	100	Product Development
104	101	Product Development
105	102	Product Development
106	103	Product Development
107	104	Product Development
108	105	Product Development
109	106	Product Development
110	107	Product Development
111	108	Product Development
112	109	Product Development
113	110	Product Development
114	111	Product Development
115	112	Product Development
116	113	Product Development
117	114	Product Development
118	115	Product Development
119	116	Product Development
120	117	Product Development
121	118	Product Development
122	119	Product Development
123	120	Product Development
124	121	Product Development
125	122	Product Development
126	123	Product Development
127	124	Product Development
128	125	Product Development
129	126	Product Development
130	127	Product Development
131	128	Product Development
132	129	Product Development
133	130	Product Development
134	131	Product Development
135	132	Product Development
136	133	Product Development
137	134	Sales
138	135	Sales
139	136	Sales
140	137	Sales
142	138	Sales
143	139	Sales
144	140	Sales
145	141	Sales
147	142	Sales
148	143	Sales
149	144	Sales
150	145	Sales
151	146	Product Development
152	147	Product Development
153	148	Product Development
154	149	Product Development
155	150	Product Development
156	151	Product Development
157	152	Product Development
158	153	Product Development
159	154	Product Development
160	155	Product Development
161	156	Product Development
162	157	Product Development
163	158	Product Development
164	159	Product Development
165	160	Product Development
166	161	Product Development
167	162	Product Development
168	163	Product Development
169	164	Product Development
170	165	Product Development
171	166	Product Development
172	167	Product Development
173	168	Product Development
174	169	Product Development
175	170	Product Development
176	171	Product Development
177	172	Product Development
178	173	Product Development
179	174	Product Development
180	175	Product Development
181	176	Product Development
182	177	Product Development
183	178	Product Development
184	179	Product Development
185	180	Product Development
186	181	Product Development
187	182	Product Development
188	183	Administation
189	184	Administation
190	185	Administation
191	186	Administation
192	187	Administation
193	188	Administation
194	189	Administation
195	190	Administation
196	191	Administation
197	192	Administation
198	193	Administation
199	194	Administation
200	195	Administation
201	196	Administation
202	197	Administation
203	198	Administation
204	199	Administation
205	200	Administation
206	201	Administation
207	202	Administation
208	203	Administation
209	204	Administation
210	205	Administation
211	206	Administation
212	207	Administation
213	208	Administation
214	209	Administation
215	210	Administation
216	211	Administation
